# Supplementary material for: Deciphering pathophysiological mechanisms underlying cystathionine beta-synthase-deficient homocystinuria using targeted metabolomics, liver proteomics, sphingolipidomics and analysis of mitochondrial function
Source: Redox Biol. 2024 Jun 4;73:103222. doi: 10.1016/j.redox.2024.103222 (PMC11190558; doi:10.1016/j.redox.2024.103222)
Supplement: Multimedia component 1 [file mmc1.xlsx]

## Sheet: Overview
Supplementary Table 1	Median (range) metabolite concentrations in fluids and tissues of all mice
Supplementary Table 2	Median (range) persulfide concentrations in plasma and liver of all mice
Supplementary Table 3	Significantly upregulated proteins in liver of I278T vs. WT mice
Supplementary Table 4	Significantly downregulated proteins in liver of I278T vs. WT mice
Supplementary Table 5	Significantly upregulated proteins in liver of I278T+MRD vs. WT mice
Supplementary Table 6	Significantly downregulated proteins in liver of I278T+MRD vs. WT mice
Supplementary Table 7	Median concentrations of selected sphingolipids in liver of I278T and WT mice
Supplementary Table 8	Median (range) activities of respiratory chain enzymes and citrate synthase in liver
Supplementary Table 9	Median (range) concentration of hepatic coenzyme Q and normalisation to citrate synthase

## Sheet: Supplementary Table 1
Supplementary Table 1: Median (range) metabolite concentrations in fluids and tissues of all mice
	Plasma, µmol/L			Urine, µmol/mmol Creatinine			Liver, nmol/g protein			Heart, nmol/g protein			Kidney, nmol/g protein			Lung, nmol/g protein			Brain, nmol/g protein
	WT	I278T	I278T+MR	WT	I278T	I278T+MR	WT	I278T	I278T+MR	WT	I278T	I278T+MR	WT	I278T	I278T+MR	WT	I278T	I278T+MR	WT	I278T	I278T+MR
Methionine	65 (51.8, 77)	77 (72.8, 95)	31 (24.4, 41.2)	14 (11.5, 17.3)	19 (13.2, 42.9)	3.5 (2.06, 4.82)	570 (518, 673)	910 (729, 1310)	220 (154, 281)	510 (402, 682)	650 (487, 977)	350 (197, 433)	1700 (1510, 2030)	2100 (1840, 2450)	1600 (1350, 1690)	440 (324, 571)	690 (413, 995)	510 (345, 652)	530 (419, 624)	730 (529, 933)	460 (192, 657)
SAM							150 (85.1, 292)	330 (270, 878)	21 (9.87, 54.2)										130 (105, 145)	170 (127, 244)	190 (101, 244)
Sarcosine	1.1 (1.09, 1.5)	3.2 (2.86, 3.22)	0.98 (0.494, 1.06)	1.3 (0.666, 2.7)	3.1 (1.6, 5)	0.67 (0.366, 1.56)	130 (44.2, 478)	260 (99.8, 887)	230 (53.6, 548)	9 (0, 17.9)	36 (21.9, 44.7)	3.7 (0, 14.5)	11 (7.72, 15.4)	38 (22.6, 57.2)	10 (7.24, 12.8)	73 (56, 95.2)	310 (159, 365)	25 (8.2, 51.3)	4.2 (1.63, 6.64)	12 (6.2, 19.6)	0 (0, 0)
SAH							570 (309, 815)	3500 (1680, 6130)	860 (397, 1490)										69 (59.6, 83.9)	1400 (594, 1960)	200 (74.1, 634)
SAM/SAH							0.28 (0.142, 0.754)	0.16 (0.0535, 0.294)	0.031 (0.00662, 0.12)										1.7 (1.49, 2.43)	0.15 (0.104, 0.217)	0.99 (0.286, 2.05)
Total homocysteine	7.6 (6.31, 9.12)	540 (337, 556)	140 (19.3, 304)	4.3 (3.53, 5.12)	480 (373, 620)	43 (11.7, 139)	110 (79.4, 142)	2100 (1490, 3920)	280 (98.9, 492)	10 (9.03, 12.3)	83 (60.8, 103)	22 (11.9, 29.9)	74 (41.6, 108)	1300 (1120, 1480)	180 (86.6, 460)	23 (18.3, 28.5)	940 (619, 1300)	100 (43.3, 222)	22 (16.6, 29.9)	190 (104, 245)	34 (20.7, 80.6)
Cystathionine	1.2 (1.01, 1.27)	0.46 (0.404, 0.846)	0.095 (0.034, 0.21)	4.8 (1.48, 14.7)	1.2 (0.686, 3.2)	0.15 (0.083, 0.412)	110 (63.3, 222)	4.6 (2.05, 13.2)	1 (0.0638, 6.99)	10 (8.41, 13.3)	19 (12, 23.9)	9.4 (4.57, 19.2)	45 (12.1, 81.2)	26 (16.5, 35.9)	6.3 (2.62, 12.2)	18 (15.3, 26.4)	11 (7.55, 19.8)	4.6 (1.8, 16.3)	260 (150, 334)	48 (11.9, 73.4)	27 (2.59, 324)
Total cysteine	190 (193, 213)	73 (58.2, 77.2)	160 (121, 247)	66 (51.9, 74.2)	65 (46.1, 78)	50 (35.9, 75.3)	430 (239, 811)	1100 (836, 1750)	690 (436, 939)	530 (458, 1020)	580 (429, 1150)	1000 (336, 3510)	21000 (17100, 24200)	21000 (17500, 27700)	24000 (22400, 30000)	5900 (3120, 7880)	5900 (4210, 11500)	6100 (3390, 8230)	9000 (7700, 10700)	7900 (7220, 11100)	8100 (5430, 10500)
Choline							3900 (2800, 5550)	4500 (3490, 6400)	8400 (4370, 13700)										9200 (7770, 11000)	8600 (5100, 9420)	9300 (8080, 10400)
Betaine							4400 (3310, 6680)	370 (246, 1520)	220 (122, 8780)										120 (84.2, 173)	54 (26.9, 141)	100 (47.9, 214)
Dimethylglycine							250 (167, 346)	430 (100, 1370)	200 (95.1, 520)										3 (1.31, 4.58)	3.5 (1.37, 5.76)	1.8 (0.435, 4.7)
Glycine	190 (179, 200)	150 (132, 181)	810 (592, 1550)	63 (42.8, 92.9)	78 (59.2, 123)	180 (130, 255)	12000 (7640, 14600)	12000 (7750, 16400)	31000 (18900, 75200)	4500 (3840, 5810)	4500 (3700, 5370)	11000 (3280, 16300)	47000 (37100, 59900)	51000 (44600, 66400)	62000 (44000, 96300)	54000 (38500, 58200)	55000 (41100, 66100)	110000 (72800, 131000)	23000 (17900, 28100)	24000 (16900, 28500)	27000 (16300, 34600)
Serine	120 (108, 137)	130 (106, 153)	310 (212, 470)	13 (11.1, 16.3)	17 (13.2, 37.7)	26 (21, 34.8)	1900 (1360, 2930)	5200 (4100, 8890)	1700 (1010, 3260)	3600 (2520, 5600)	3500 (2330, 4390)	7400 (3860, 12200)	7400 (6490, 9680)	8700 (7730, 9520)	9800 (8420, 13000)	2400 (1910, 3110)	2700 (1930, 3520)	5600 (3260, 8150)	7300 (6590, 9610)	6100 (4300, 9130)	11000 (8710, 14000)
Total glutathione	76 (65.6, 89.6)	95 (85.2, 120)	59 (51, 139)	0.76 (0.461, 1.72)	1.2 (0.283, 1.77)	1.8 (0.208, 2.73)	50000 (37200, 67700)	24000 (12000, 35100)	62000 (49900, 87300)	7600 (6270, 8670)	7600 (6570, 8230)	6200 (4550, 7520)	97 (62, 117)	97 (48.6, 116)	130 (120, 167)	12000 (7770, 16900)	13000 (8220, 16900)	16000 (13800, 22400)	5600 (4840, 6540)	4600 (3530, 7730)	3600 (2550, 4730)
Total cysteinylglycine	1.9 (1.74, 2.11)	0.38 (0.339, 0.422)	1.1 (0.668, 1.8)	12 (7.05, 17.5)	17 (8.85, 35.2)	14 (5.55, 20.4)	220 (157, 256)	170 (124, 233)	260 (224, 319)	40 (36.9, 52.7)	43 (37, 57.5)	54 (36.7, 120)	74 (46.9, 123)	67 (31.6, 121)	61 (48, 90.9)	200 (151, 267)	170 (107, 341)	250 (173, 335)	300 (228, 392)	250 (153, 446)	350 (226, 534)
Total gamma-glutamylcysteine	8.5 (7.59, 9.59)	6.7 (3.53, 8.79)	7.1 (5.32, 8.69)	4.3 (1.43, 7.45)	4.7 (3.25, 12.1)	4.8 (1.47, 8.17)	250 (187, 331)	190 (93.2, 239)	170 (135, 293)	0 (0, 0)	0 (0, 0)	0 (0, 36.8)	61 (28.3, 82.5)	110 (55, 332)	250 (217, 267)	190 (103, 301)	210 (133, 568)	140 (106, 211)	320 (227, 382)	290 (102, 486)	240 (164, 517)
Hypotaurine	5.2 (4.27, 7.44)	10 (8.65, 20.8)	5.6 (3.69, 16.3)	21 (10.7, 32)	20 (10.8, 27.1)	15 (9.44, 26)	2300 (957, 3650)	420 (303, 703)	700 (374, 1110)	1700 (1480, 2000)	2100 (1810, 3050)	1800 (1190, 1960)	1800 (1110, 3030)	3700 (3170, 4440)	1500 (1220, 2210)	1600 (594, 2010)	2800 (1460, 4510)	3400 (1230, 5750)	230 (138, 320)	260 (202, 375)	140 (106, 180)
Taurine	330 (281, 516)	350 (270, 741)	290 (235, 525)	5600 (5040, 8570)	2800 (2000, 5860)	2300 (1200, 5020)	110000 (63300, 168000)	84000 (54800, 134000)	75000 (41100, 148000)	330000 (316000, 413000)	350000 (270000, 417000)	350000 (268000, 362000)	94000 (75400, 110000)	1e+05 (87800, 129000)	85000 (65400, 114000)	130000 (85200, 145000)	170000 (128000, 220000)	160000 (145000, 228000)	92000 (81700, 147000)	1e+05 (69100, 156000)	87000 (66200, 113000)
H2S (bioavalaible sulfide)	0.12 (0.0653, 0.139)	0.11 (0.0538, 0.135)	0.048 (0.0159, 0.0734)				5.7 (4.66, 8.05) divný	7.4 (4.87, 10.9)	6.4 (4.03, 9.35)				42 (30, 50.5)	32 (26.3, 56.1)	35 (24.6, 51.1)				60 (48.6, 68)	49 (19.8, 59.5)	50 (18.7, 68.9)
Homolanthionine	0.012 (0.0113, 0.0122)	0.27 (0.254, 0.274)	0.15 (0.1, 0.218)	0.28 (0.223, 0.396)	8.8 (5.67, 12.6)	6.6 (4.47, 9.7)	5.3 (2.96, 10)	170 (104, 280)	1.9 (0.645, 15.2)	0.17 (0.142, 0.196)	2.2 (1.62, 3.34)	1.6 (1.1, 1.73)	2.8 (1.49, 3.07)	73 (45.2, 89.8)	64 (23.9, 88.6)	0.39 (0.225, 0.761)	7.5 (3.56, 14.6)	6.7 (4.26, 11.1)	0.47 (0.303, 0.656)	26 (12, 37.7)	2.7 (1.47, 7.07)
Lanthionine	0.061 (0.0484, 0.0672)	0.025 (0.0226, 0.0394)	0.024 (0.0228, 0.0302)	3.9 (2.82, 4.95)	1.5 (1.2, 1.97)	0.69 (0.619, 0.823)	0.31 (0.117, 0.468)	0.21 (0.0496, 0.261)	0.13 (0.0861, 0.436)	2.2 (1.96, 2.41)	1.9 (1.5, 2.14)	1.9 (1.77, 2.15)	8.3 (5.29, 12.2)	4 (3.57, 4.58)	3.7 (2.97, 4.83)	2.5 (1.82, 3.05)	2.8 (1.82, 5.27)	2.9 (1.96, 3.73)	7.9 (4.52, 13.5)	2 (1.56, 2.42)	2 (1.35, 2.85)
SO32-	0.056 (0.0516, 0.0953)	0.076 (0.0595, 0.222)	0.083 (0.0651, 0.109)	0.22 (0.108, 0.301)	0.4 (0.186, 0.67)	0.15 (0.105, 0.323)	39 (34.6, 41.9) divný	22 (14.5, 28.5)	25 (18.1, 37)	55 (20.3, 76.1)	62 (30.7, 82.7)	26 (16.6, 39.6)	39 (16.3, 69.4)	22 (8.33, 40.8)	28 (12, 38.7)	11 (5.13, 15.1)	15 (13.4, 30.3)	8 (5.36, 19.8)	2 (1.83, 3.76)	1.6 (1.41, 2.18)	0.83 (0.469, 1.35)
S2O32-	2.9 (0.787, 5.29)	4.8 (2.72, 7.07)	1.7 (1.16, 3.78)	21 (2.65, 80.7)	59 (13.6, 235)	5.4 (2.5, 73)	110 (65.5, 233)	110 (65.6, 158)	200 (153, 375)	3.2 (2.01, 4.84)	3.6 (2.73, 5.31)	3 (1.53, 4.37)	38 (23.5, 53.8)	70 (34.2, 91.8)	38 (22.7, 55.2)	20 (15.1, 31.2)	56 (21.8, 76.8)	27 (19.1, 51.9)	24 (9.16, 48.4)	40 (31.5, 80.2)	30 (24.2, 45)
SCN-	65 (9.04, 79.8)	14 (11.3, 58.1)	73 (4.07, 96.5)	33 (2.81, 104)	23 (2.79, 73.4)	33 (3.05, 142)	0 (0, 58.3)	18 (0, 146)	7.1 (0, 150)	49 (28.3, 58.5)	49 (22, 104)	44 (3.75, 102)	190 (61.6, 306)	240 (74.2, 401)	200 (104, 328)	97 (53.2, 217)	130 (78.6, 218)	240 (167, 279)	28 (14.6, 30.5)	20 (16, 34)	39 (16.6, 54.2)
Alanine	360 (324, 442)	350 (274, 404)	550 (262, 762)	32 (23.6, 41.3)	35 (26.6, 45.4)	41 (30.8, 60.1)	37000 (17500, 62600)	39000 (17600, 63800)	40000 (30900, 56400)	28000 (23500, 33500)	25000 (16700, 30600)	27000 (15400, 29900)	15000 (12900, 17800)	17000 (12300, 23700)	16000 (13200, 18800)	9800 (6390, 17700)	11000 (5380, 14600)	16000 (6890, 19600)	11000 (9090, 13700)	10000 (6840, 13500)	9700 (7580, 12400)
Valine	240 (198, 254)	230 (206, 286)	240 (180, 320)	13 (11.9, 18.1)	15 (12.3, 19)	17 (11.2, 23.7)	3000 (2280, 3620)	3700 (2830, 5180)	2000 (1570, 2720)	1100 (681, 1370)	920 (591, 1140)	1100 (596, 1400)	3600 (2780, 4780)	3900 (3570, 4620)	3200 (2730, 3710)	1100 (824, 1550)	1400 (968, 1960)	1500 (906, 2270)	840 (637, 974)	800 (663, 1140)	940 (729, 1200)
Isoleucine	89 (59, 91.6)	93 (67, 95.2)	95 (55.2, 120)	12 (8.8, 18.2)	9.2 (5.85, 20.1)	12 (6.39, 30.2)	1100 (813, 1270)	1600 (1180, 2130)	750 (615, 1010)	480 (264, 602)	450 (276, 529)	520 (292, 590)	1500 (1180, 2100)	1700 (1420, 2070)	1300 (1100, 1430)	510 (357, 675)	580 (442, 833)	720 (470, 1130)	370 (322, 450)	350 (294, 487)	410 (319, 519)
Leucine	160 (135, 199)	150 (149, 224)	130 (77, 157)	17 (12.3, 27.3)	18 (12.5, 39.7)	12 (10.3, 17.4)	3100 (2420, 3400)	4200 (3690, 5350)	1800 (1510, 2290)	1200 (919, 1470)	1200 (971, 1710)	1100 (554, 1130)	3900 (3380, 5170)	4500 (3900, 5190)	3400 (3060, 3800)	1300 (852, 1590)	1600 (972, 2010)	1400 (906, 1910)	890 (826, 1050)	950 (712, 1310)	800 (590, 1110)
Phenylalanine	69 (60, 78)	72 (59, 80)	68 (46.2, 77.2)	8.6 (6.42, 10)	8.2 (7.05, 11.2)	6.7 (5.34, 9.83)	390 (218, 1020)	1000 (672, 1520)	360 (241, 430)	530 (491, 607)	560 (432, 676)	440 (337, 537)	1900 (1660, 2400)	2100 (1890, 2330)	1800 (1590, 2010)	550 (443, 603)	690 (472, 882)	670 (433, 864)	630 (573, 663)	660 (539, 913)	670 (385, 910)
Tyrosine							980 (664, 1330)	1800 (1450, 2560)	640 (418, 853)	680 (569, 880)	750 (675, 900)	610 (435, 1010)	2400 (2190, 3050)	2900 (2540, 3230)	2500 (2130, 3040)	750 (532, 940)	1100 (736, 1240)	950 (729, 1640)	850 (722, 1030)	1100 (945, 1350)	1100 (621, 1430)
Cysteamine	0.04 (0.0346, 0.0406)	0.019 (0.0138, 0.0271)	0.031 (0.0271, 0.0567)	1.7 (1.19, 2.05)	3.1 (1.85, 3.57)	1.6 (1.51, 2.05)	84 (76.9, 130)	120 (77.9, 186)	100 (66.2, 115)	11 (8.48, 14)	12 (8.98, 16.3)	9 (7.73, 12.1)	190 (121, 234)	240 (141, 275)	190 (107, 233)	24 (18.9, 39.9)	22 (15.4, 34.9)	32 (22.2, 46.2)	62 (50.2, 72.1)	50 (29.3, 77.6)	56 (39.4, 89.6)
Histidine							6200 (3710, 7280)	4800 (3400, 6580)	3700 (1720, 7120)	2800 (2130, 4630)	2200 (1660, 3230)	1100 (715, 1750)	2300 (1930, 2850)	2600 (2250, 4090)	2900 (2240, 3890)	680 (512, 895)	850 (590, 1170)	690 (399, 977)	1100 (877, 1310)	1200 (952, 1910)	1000 (566, 1510)

## Sheet: Supplementary Table 2
Supplementary Table 2: Median (range) persulfide concentrations in plasma and liver of all mice
Plasma	Unit	WT	I278T	I278T+MRD
fCys	µmol/L	9.3 (7.64, 12.2)	4 (2.9, 5.9)	9 (5.52, 11.4)
CysSSH	nmol/L	64 (45.6, 92.7)	23 (16.2, 34.7)	34 (21.9, 44.9)
fGSH	µmol/L	0.83 (0.673, 1.31)	1.7 (1.07, 3.43)	0.69 (0.61, 1.18)
GSSH	nmol/L	9.8 (7.03, 41.2)	11 (6.12, 24.3)	5.8 (2.73, 8.84)
HS-	nmol/L	170 (113, 222)	110 (86.2, 157)	110 (91.8, 137)
HSS-	nmol/L	5.9 (4.59, 30.8)	2.5 (1.84, 18.6)	4.5 (2.93, 5.66)
HSSS-	nmol/L	-	-	-
HS2O3-	µmol/L	0.66 (0.403, 1.63)	0.99 (0.498, 1.68)	0.43 (0.103, 0.611)
fHcy	µmol/L	0.045 (0.0411, 0.0556)	7 (4.55, 12.7)	0.71 (0.128, 1.99)
HcySSH	nmol/L	-	72 (57.5, 94.2)	9.9 (8.08, 32)
Liver
fCys	nmol/mg protein	0.3 (0.132, 0.665)	0.1 (0.0496, 0.196)	0.34 (0.182, 0.459)
CysSSH	pmol/mg protein	1.3 (0.486, 3.18)	2.6 (1.85, 3.57)	0.71 (0.324, 3.51)
fGSH	nmol/mg protein	12 (10.6, 14.3)	9 (4.84, 12.4)	15 (11.5, 16.7)
GSSH	pmol/mg protein	25 (13, 30.4)	35 (20.1, 47.7)	30 (12.1, 51.9)
HS-	pmol/mg protein	79 (43, 114)	96 (60.2, 120)	96 (41.5, 119)
HSS-	pmol/mg protein	8.3 (5.1, 12.4)	15 (9.46, 17.6)	8.9 (5.09, 11.5)
HSSS-	pmol/mg protein	0.26 (0.218, 0.375)	0.27 (0.229, 0.389)	0.25 (0.19, 0.298)
HS2O3-	nmol/mg protein	0.086 (0.0283, 0.207)	0.068 (0.0256, 0.217)	0.049 (0.0289, 0.205)
fHcy	pmol/mg protein	3.5 (1.08, 4.89)	44 (24.2, 98.9)	7.7 (1.46, 23.7)
HcySSH	pmol/mg protein	-	1.4 (0.896, 1.93)	-

## Sheet: Supplementary Table 3
Supplementary Table 3: Significantly upregulated proteins in liver of I278T mice compared to WT
Accession	Gene Name	Protein	Sequence Coverage [%]	# Unique Peptides	Fold-change	Adj. P-Value
Q61024	Asns	Asparagine synthetase [glutamine-hydrolyzing]	34	15	13.078	<0.01
Q99K85	Psat1	Phosphoserine aminotransferase	9	3	11.187	<0.01
O35728	Cyp4a14	Cytochrome P450 4A14	41	15	8.911	<0.01
O08917	Flot1	Flotillin-1	13	4	8.129	0.012273
Q9D154	Serpinb1a	Leukocyte elastase inhibitor A	54	25	5.533	<0.01
O88833	Cyp4a10	Cytochrome P450 4A10	39	14	5.024	<0.01
Q9Z2H5	Epb41l1	Band 4.1-like protein 1	15	10	5.022	0.019921
Q8K354	Cbr3	Carbonyl reductase [NADPH] 3	62	13	4.708	<0.01
P20852	Cyp2a5	Cytochrome P450 2A5	64	9	4.532	<0.01
P0DPE0	Eef1akmt4	EEF1A lysine methyltransferase 4	9	2	3.495	<0.01
Q9D379	Ephx1	Epoxide hydrolase 1	74	33	3.19	<0.01
P09528	Fth1	Ferritin heavy chain	70	13	3.097	<0.01
P10649	Gstm1	Glutathione S-transferase Mu 1	94	18	3.067	<0.01
Q9Z0K8	Vnn1	Pantetheinase	21	9	2.919	<0.01
P29391	Ftl1	Ferritin light chain 1	69	12	2.886	<0.01
O70475	Ugdh	UDP-glucose 6-dehydrogenase	82	34	2.792	<0.01
Q8R5I6	Gstm4	Glutathione S-transferase Mu 4	74	12	2.646	0.019921
Q9EQ06	Hsd17b11	Estradiol 17-beta-dehydrogenase 11	68	16	2.465	<0.01
O55137	Acot1	Acyl-coenzyme A thioesterase 1	54	4	2.459	0.0453865
Q3TCN2	Plbd2	Putative phospholipase B-like 2	23	10	2.454	<0.01
Q8C1Y8	Ccz1	Vacuolar fusion protein CCZ1 homolog	6	3	2.445	<0.01
Q91VN4	Chchd6	MICOS complex subunit Mic25	15	4	2.409	<0.01
P49586	Pcyt1a	Choline-phosphate cytidylyltransferase A	32	11	2.342	<0.01
P56654	Cyp2c37	Cytochrome P450 2C37	54	6	2.337	0.0388309
Q3UGP9	Lrrc58	Leucine-rich repeat-containing protein 58	14	3	2.326	<0.01
P24472	Gsta4	Glutathione S-transferase A4	57	9	2.323	<0.01
Q64435	Ugt1a6	UDP-glucuronosyltransferase 1-6	37	5	2.305	<0.01
Q8BJL9	Ugt2b35	UDP-glucuronosyltransferase	23	9	2.285	<0.01
Q64FW2	Retsat	All-trans-retinol 13,14-reductase	41	22	2.283	<0.01
Q9EQQ2	Yipf5	Protein YIPF5	8	2	2.266	<0.01
O09172	Gclm	Glutamate--cysteine ligase regulatory subunit	44	10	2.24	<0.01
P47879	Igfbp4	Insulin-like growth factor-binding protein 4	13	3	2.192	<0.01
B2RX12	Abcc3	ATP-binding cassette sub-family C member 3	21	25	2.191	<0.01
O88668	Creg1	Protein CREG1	15	3	2.164	0.0451162
P97494	Gclc	Glutamate--cysteine ligase catalytic subunit	55	28	2.068	<0.01
Q9Z2G9	Htatip2	Oxidoreductase HTATIP2	74	16	2.043	<0.01
O35405	Pld3	5'-3' exonuclease PLD3	5	2	2.032	0.0147452
Q9QYY9	Adh4	All-trans-retinol dehydrogenase [NAD(+)] ADH4	55	13	2.02	0.0302196
Q3V3R1	Mthfd1l	Monofunctional C1-tetrahydrofolate synthase, mitochondrial	6	5	2.014	<0.01
Q9D0C4	Trmt5	tRNA (guanine(37)-N1)-methyltransferase	4	2	2.012	<0.01
P24549	Aldh1a1	Aldehyde dehydrogenase 1A1	68	22	1.996	<0.01
Q923D2	Blvrb	Flavin reductase (NADPH)	82	15	1.992	<0.001
G3X9Y6	Akr1c19	Aldo-keto reductase family 1, member C19	77	20	1.975	<0.001
Q9CPU0	Glo1	Lactoylglutathione lyase	57	13	1.963	<0.001
P41317	Mbl2	Mannose-binding protein C	40	8	1.949	0.0410572
Q9DBM2	Ehhadh	Peroxisomal bifunctional enzyme	82	50	1.948	0.0293604
Q3UEP4	Ugt2b36	UDP-glucuronosyltransferase	50	16	1.94	<0.001
E9Q137	Tex264	Testis-expressed protein 264 homolog	28	6	1.939	0.0327428
Q9ESP1	Sdf2l1	Stromal cell-derived factor 2-like protein 1	24	4	1.93	0.0045655
P48758	Cbr1	Carbonyl reductase [NADPH] 1	84	22	1.902	0.00245952
Q9WUZ9	Entpd5	Ectonucleoside triphosphate diphosphohydrolase 5	45	16	1.877	<0.001
Q9DD20	Tmt1b	Thiol S-methyltransferase METTL7B	72	14	1.866	<0.001
Q8C7E7	Stbd1	Starch-binding domain-containing protein 1	60	19	1.856	<0.001
P56542	Dnase2	Deoxyribonuclease-2-alpha	12	3	1.839	0.00241048
P51855	Gss	Glutathione synthetase	61	26	1.836	<0.001
Q3TW96	Uap1l1	UDP-N-acetylhexosamine pyrophosphorylase-like protein 1	28	12	1.817	0.0165822
Q9EQ21	Hamp	Hepcidin	42	3	1.793	0.00196336
Q9DC50	Crot	Peroxisomal carnitine O-octanoyltransferase	53	27	1.761	0.00520363
P19639	Gstm3	Glutathione S-transferase Mu 3	89	11	1.76	0.0143411
Q9D2C7	Tmbim6	Bax inhibitor 1	4	2	1.738	0.00567756
P47740	Aldh3a2	Aldehyde dehydrogenase family 3 member A2	44	22	1.735	0.0119963
A2ADA5	Pusl1	tRNA pseudouridine synthase-like 1	11	3	1.708	0.0140232
Q91W90	Txndc5	Thioredoxin domain-containing protein 5	54	17	1.69	<0.001
P22315	Fech	Ferrochelatase, mitochondrial	59	22	1.69	<0.001
P39061	Col18a1	Collagen alpha-1(XVIII) chain	8	12	1.685	0.00167571
Q9CWS0	Ddah1	N(G),N(G)-dimethylarginine dimethylaminohydrolase 1	89	19	1.68	<0.001
O09131	Gsto1	Glutathione S-transferase omega-1	61	20	1.677	<0.001
Q91X78	Erlin1	Erlin-1	28	4	1.674	0.00215365
Q91VE0	Slc27a4	Long-chain fatty acid transport protein 4	26	10	1.666	<0.001
Q9EPL4	Mettl9	Protein-L-histidine N-pros-methyltransferase	7	2	1.655	0.00793497
P16675	Ctsa	Lysosomal protective protein	23	8	1.65	<0.001
P18242	Ctsd	Cathepsin D	42	18	1.627	<0.001
P08226	Apoe	Apolipoprotein E	66	24	1.62	0.00161829
P08003	Pdia4	Protein disulfide-isomerase A4	62	47	1.616	<0.001
Q9D8S3	Arfgap3	ADP-ribosylation factor GTPase-activating protein 3	10	4	1.612	0.00552848
P09103	P4hb	Protein disulfide-isomerase	81	47	1.597	<0.001
P11688	Itga5	Integrin alpha-5	10	8	1.595	0.031009
Q9CXE7	Tmed5	Transmembrane emp24 domain-containing protein 5	23	7	1.591	<0.001
Q8BGS1	Epb41l5	Band 4.1-like protein 5	19	10	1.569	<0.001
Q9WUD1	Stub1	E3 ubiquitin-protein ligase CHIP	39	9	1.557	<0.001
Q8CE96	Trmt6	tRNA (adenine(58)-N(1))-methyltransferase non-catalytic subunit TRM6	12	4	1.554	0.00196514
K9J7B2	Ugt1a6b	UDP-glucuronosyltransferase	36	5	1.551	0.00271355
Q4PJX1	Odr4	Protein odr-4 homolog	18	8	1.53	0.00176456
Q9JII6	Akr1a1	Aldo-keto reductase family 1 member A1	82	23	1.526	<0.001
Q922Q1	Mtarc2	Mitochondrial amidoxime reducing component 2	51	20	1.526	0.00839384
P24456	Cyp2d10	Cytochrome P450 2D10	50	15	1.526	0.0186829
Q8K154	Ugt2b34	UDP-glucuronosyltransferase	32	15	1.525	<0.001
O08738	Casp6	Caspase-6	31	8	1.525	0.0386652
P37040	Por	NADPH--cytochrome P450 reductase	67	43	1.523	0.00996577
P62878	Rbx1	E3 ubiquitin-protein ligase RBX1	13	2	1.523	0.0166109
P45376	Akr1b1	Aldo-keto reductase family 1 member B1	62	16	1.514	0.0270228
Q9ER72	Cars1	Cysteine--tRNA ligase, cytoplasmic	41	33	1.51	<0.001
Q99PT1	Arhgdia	Rho GDP-dissociation inhibitor 1	66	12	1.508	<0.001
P03921	Mtnd5	NADH-ubiquinone oxidoreductase chain 5	7	3	1.502	0.00303689
Q9D6J6	Ndufv2	NADH dehydrogenase [ubiquinone] flavoprotein 2, mitochondrial	48	11	1.502	0.0181136
Q9ERE7	Mesd	LRP chaperone MESD	43	9	1.501	0.0068953
Q9D1E8	Agpat5	1-acyl-sn-glycerol-3-phosphate acyltransferase epsilon	13	4	1.501	0.0320301
Q9Z1P6	Ndufa7	NADH dehydrogenase [ubiquinone] 1 alpha subcomplex subunit 7	72	11	1.5	0.00184381
Q9JKW0	Arl6ip1	ADP-ribosylation factor-like protein 6-interacting protein 1	22	3	1.499	0.0288537
Q8VCL2	Sco2	Protein SCO2 homolog, mitochondrial	18	3	1.496	0.00215365
Q91WU0	Ces1f	Carboxylesterase 1F	66	24	1.479	0.00816745
Q8R0F9	Sec14l4	SEC14-like protein 4	61	24	1.478	<0.001
Q9WUR2	Eci2	Enoyl-CoA delta isomerase 2	47	16	1.477	<0.001
Q99KV1	Dnajb11	DnaJ homolog subfamily B member 11	41	17	1.473	0.00161829
Q9DBE9	Ftsj3	pre-rRNA 2'-O-ribose RNA methyltransferase FTSJ3	8	5	1.472	0.032201
Q3UN02	Lclat1	Lysocardiolipin acyltransferase 1	21	8	1.468	<0.001
O35459	Ech1	Delta(3,5)-Delta(2,4)-dienoyl-CoA isomerase, mitochondrial	76	20	1.467	0.0353341
Q8VCW8	Acsf2	Medium-chain acyl-CoA ligase ACSF2, mitochondrial	63	37	1.458	<0.001
P47758	Srprb	Signal recognition particle receptor subunit beta	48	12	1.457	<0.001
Q9CQ54	Ndufc2	NADH dehydrogenase [ubiquinone] 1 subunit C2	56	8	1.456	0.00679844
Q5XKN4	Jagn1	Protein jagunal homolog 1	13	2	1.454	0.019921
P11679	Krt8	Keratin, type II cytoskeletal 8	88	47	1.444	0.00256898
Q8K297	Colgalt1	Procollagen galactosyltransferase 1	24	12	1.443	0.00685717
Q9EQK5	Mvp	Major vault protein	63	41	1.443	0.0245589
Q99LC3	Ndufa10	NADH dehydrogenase [ubiquinone] 1 alpha subcomplex subunit 10, mitochondrial	61	21	1.438	0.0478952
Q62087	Pon3	Serum paraoxonase/lactonase 3	33	8	1.436	0.0144321
Q9CXJ1	Ears2	Probable glutamate--tRNA ligase, mitochondrial	20	9	1.434	<0.001
Q61133	Gstt2	Glutathione S-transferase theta-2	42	7	1.434	0.0112458
Q9DCS9	Ndufb10	NADH dehydrogenase [ubiquinone] 1 beta subcomplex subunit 10	70	12	1.429	0.0308988
Q61335	Bcap31	B-cell receptor-associated protein 31	46	15	1.426	<0.001
Q9WV98	Timm9	Mitochondrial import inner membrane translocase subunit Tim9	26	2	1.424	0.0471337
Q8BIW1	Prune1	Exopolyphosphatase PRUNE1	26	9	1.423	<0.001
Q8K010	Oplah	5-oxoprolinase	45	45	1.422	0.0130295
Q9WVK4	Ehd1	EH domain-containing protein 1	63	17	1.42	0.0013409
Q9CZD3	Gars1	Glycine--tRNA ligase	36	25	1.415	0.00161856
Q9D1Q4	Dpm3	Dolichol-phosphate mannosyltransferase subunit 3	24	2	1.414	0.012273
Q8BP47	NARS1	Asparagine--tRNA ligase, cytoplasmic	49	27	1.409	0.0100974
P20918	Plg	Plasminogen	50	31	1.407	<0.001
P05064	Aldoa	Fructose-bisphosphate aldolase A	47	16	1.404	<0.001
Q9DC70	Ndufs7	NADH dehydrogenase [ubiquinone] iron-sulfur protein 7, mitochondrial	34	7	1.397	0.0162599
Q9DC69	Ndufa9	NADH dehydrogenase [ubiquinone] 1 alpha subcomplex subunit 9, mitochondrial	47	17	1.396	0.0101315
Q9DB25	Alg5	Dolichyl-phosphate beta-glucosyltransferase	27	7	1.389	<0.001
Q922H4	Gmppa	Mannose-1-phosphate guanyltransferase alpha	27	9	1.385	0.00977485
Q9QZ08	Nagk	N-acetyl-D-glucosamine kinase	20	5	1.381	0.0103127
O35711	Ppfibp2	Liprin-beta-2	17	9	1.377	<0.001
Q9CQH3	Ndufb5	NADH dehydrogenase [ubiquinone] 1 beta subcomplex subunit 5, mitochondrial	32	7	1.377	0.00184555
Q05915	Gch1	GTP cyclohydrolase 1	46	9	1.374	<0.001
Q9D7N9	Apmap	Adipocyte plasma membrane-associated protein	45	17	1.374	<0.001
Q91VD9	Ndufs1	NADH-ubiquinone oxidoreductase 75 kDa subunit, mitochondrial	79	45	1.369	0.0218039
Q9D6Z1	Nop56	Nucleolar protein 56	40	24	1.361	0.00581472
Q2TPA8	Hsdl2	Hydroxysteroid dehydrogenase-like protein 2	73	27	1.36	0.0106046
Q9D8V0	Hm13	Minor histocompatibility antigen H13	26	7	1.356	0.0357258
Q1HFZ0	Nsun2	RNA cytosine C(5)-methyltransferase NSUN2	46	25	1.355	0.00793497
Q9CQC7	Ndufb4	NADH dehydrogenase [ubiquinone] 1 beta subcomplex subunit 4	47	7	1.354	<0.001
Q61216	Mre11	Double-strand break repair protein MRE11	2	2	1.349	0.00438578
Q8VCH6	Dhcr24	Delta(24)-sterol reductase	28	14	1.347	0.0482211
Q8VE47	Uba5	Ubiquitin-like modifier-activating enzyme 5	23	6	1.346	<0.001
Q6ZQI3	Mlec	Malectin	46	13	1.344	<0.001
Q8BVY0	Rsl1d1	Ribosomal L1 domain-containing protein 1	20	8	1.343	<0.001
O70325	Gpx4	Phospholipid hydroperoxide glutathione peroxidase	37	7	1.341	<0.001
Q9ERR7	Selenof	Selenoprotein F	46	6	1.34	0.00566238
P09405	Ncl	Nucleolin	48	42	1.338	0.00582571
O89017	Lgmn	Legumain	22	9	1.338	0.0166565
Q9JKR6	Hyou1	Hypoxia up-regulated protein 1	51	45	1.337	0.0223128
P11930	Nudt19	Acyl-coenzyme A diphosphatase NUDT19	52	15	1.332	0.0306028
Q9WV54	Asah1	Acid ceramidase	33	13	1.315	<0.001
P97478	Coq7	5-demethoxyubiquinone hydroxylase, mitochondrial	34	6	1.31	0.0322876
Q99KF1	Tmed9	Transmembrane emp24 domain-containing protein 9	50	10	1.31	0.0404894
Q8BFR5	Tufm	Elongation factor Tu, mitochondrial	75	31	1.309	0.00581472
P35550	Fbl	rRNA 2'-O-methyltransferase fibrillarin	48	15	1.305	0.00132105
Q63886	Ugt1a1	UDP-glucuronosyltransferase 1A1	48	13	1.304	0.00491862
Q8BMJ2	Lars1	Leucine--tRNA ligase, cytoplasmic	41	38	1.304	0.0113623
Q9CR02	Tma16	Translation machinery-associated protein 16	11	2	1.298	0.0218277
Q9D4H8	Cul2	Cullin-2	28	21	1.29	0.00672483
Q8BGS7	Cept1	Choline/ethanolaminephosphotransferase 1	5	2	1.29	0.0483243
P08122	Col4a2	Collagen alpha-2(IV) chain	8	9	1.289	0.00255604
Q8CFX1	H6pd	GDH/6PGL endoplasmic bifunctional protein	41	27	1.287	0.013385
Q8VCN5	Cth	Cystathionine gamma-lyase	59	18	1.285	<0.001
Q566J8	Coq8b	Atypical kinase COQ8B, mitochondrial	6	3	1.285	<0.001
Q8BWY3	Etf1	Eukaryotic peptide chain release factor subunit 1	47	17	1.283	0.0240504
O88451	Rdh7	Retinol dehydrogenase 7	62	10	1.282	0.0131685
Q91ZJ5	Ugp2	UTP--glucose-1-phosphate uridylyltransferase	66	35	1.274	0.0172414
Q6P5E4	Uggt1	UDP-glucose:glycoprotein glucosyltransferase 1	49	58	1.271	0.00324722
Q9D1Q6	Erp44	Endoplasmic reticulum resident protein 44	55	15	1.268	0.015111
Q922H9	Znf330	Zinc finger protein 330	16	5	1.267	0.0408969
O54782	Man2b2	Epididymis-specific alpha-mannosidase	12	10	1.263	0.015734
Q8BGQ7	Aars1	Alanine--tRNA ligase, cytoplasmic	53	39	1.258	0.0163235
Q8BJ64	Chdh	Choline dehydrogenase, mitochondrial	55	27	1.257	0.0105373
Q9R0M6	Rab9a	Ras-related protein Rab-9A	55	8	1.255	0.00685717
Q6NS46	Pdcd11	Protein RRP5 homolog	5	7	1.252	0.025564
Q80XL6	Acad11	Acyl-CoA dehydrogenase family member 11	54	38	1.247	0.00581472
Q8K3K7	Agpat2	1-acyl-sn-glycerol-3-phosphate acyltransferase beta	33	8	1.246	0.00600511
P52825	Cpt2	Carnitine O-palmitoyltransferase 2, mitochondrial	66	41	1.242	0.00376743
Q922R8	Pdia6	Protein disulfide-isomerase A6	57	25	1.235	<0.001
O08601	Mttp	Microsomal triglyceride transfer protein large subunit	67	57	1.234	0.00124843
Q93092	Taldo1	Transaldolase	49	22	1.231	0.0126871
Q8JZQ2	Afg3l2	AFG3-like protein 2	48	30	1.231	0.0167423
Q8JZZ0	Ugt3a2	UDP-glucuronosyltransferase 3A2	23	11	1.23	0.0135642
Q61578	Fdxr	NADPH:adrenodoxin oxidoreductase, mitochondrial	57	20	1.222	0.0409368
Q01853	Vcp	Transitional endoplasmic reticulum ATPase	73	51	1.219	0.0163235
Q60676	Ppp5c	Serine/threonine-protein phosphatase 5	43	20	1.219	0.0199411
Q6DFW4	Nop58	Nucleolar protein 58	34	15	1.217	0.00472624
P50544	Acadvl	Very long-chain specific acyl-CoA dehydrogenase, mitochondrial	72	43	1.216	0.0314331
O35488	Slc27a2	Long-chain fatty acid transport protein 2	68	45	1.215	<0.001
Q8BJY1	Psmd5	26S proteasome non-ATPase regulatory subunit 5	43	15	1.207	0.0159859
Q8R0N6	Adhfe1	Hydroxyacid-oxoacid transhydrogenase, mitochondrial	42	15	1.207	0.0207021
Q9D880	Timm50	Mitochondrial import inner membrane translocase subunit TIM50	27	9	1.199	0.00541512
Q8CGK3	Lonp1	Lon protease homolog, mitochondrial	58	46	1.197	0.0114834
Q9QUR6	Prep	Prolyl endopeptidase	59	33	1.192	0.0386994
Q6NSR8	Npepl1	Probable aminopeptidase NPEPL1	33	12	1.185	0.00196514
Q64442	Sord	Sorbitol dehydrogenase	74	26	1.182	0.0423804
P28352	Apex1	DNA-(apurinic or apyrimidinic site) endonuclease	57	14	1.179	0.0124285
Q07417	Acads	Short-chain specific acyl-CoA dehydrogenase, mitochondrial	72	23	1.178	0.00351267
Q8CIB5	Fermt2	Fermitin family homolog 2	46	28	1.178	0.010861
Q99LF4	Rtcb	RNA-splicing ligase RtcB homolog	55	22	1.164	0.0465527
O54984	Get3	ATPase GET3	31	9	1.148	0.0220599
Q8BMS4	Coq3	Ubiquinone biosynthesis O-methyltransferase, mitochondrial	24	7	1.139	0.0296887
Q3TNA1	Xylb	Xylulose kinase	40	17	1.133	0.0166109
Q9JHU4	Dync1h1	Cytoplasmic dynein 1 heavy chain 1	39	162	1.126	0.042539
Q60872	Eif1a	Eukaryotic translation initiation factor 1A	48	2	1.123	0.0178797
P26043	Rdx	Radixin	70	36	1.114	0.0130474
Q11011	Npepps	Puromycin-sensitive aminopeptidase	29	23	1.081	0.0270228

## Sheet: Supplementary Table 4
Supplementary Table 4: Significantly downregulated proteins in liver of I278T mice compared to WT
Accession	Gene Name	Protein	Sequence Coverage [%]	# Unique Peptides	Fold-change	Adj. P-Value
Q9JMA7	Cyp3a41a	Cytochrome P450 3A41	47	7	0.014	<0.01
Q91WT9	Cbs	Cystathionine beta-synthase	46	19	0.075	<0.01
Q62264	Thrsp	Thyroid hormone-inducible hepatic protein	47	5	0.109	<0.01
Q05816	Fabp5	Fatty acid-binding protein 5	82	14	0.11	<0.01
P01869	Ighg1	Ig gamma-1 chain C region, membrane-bound form	6	2	0.121	0.0196931
E9Q4Z2	Acacb	Acetyl-CoA carboxylase 2	31	46	0.179	<0.01
P13516	Scd1	Acyl-CoA desaturase 1	27	9	0.251	<0.01
Q91V92	Acly	ATP-citrate synthase	62	63	0.276	<0.01
P00688	Amy2a5	Pancreatic alpha-amylase	19	3	0.3	0.0106768
Q920E5	Fdps	Farnesyl pyrophosphate synthase	51	17	0.3	<0.01
P19096	Fasn	Fatty acid synthase	68	138	0.313	<0.01
P53657	Pklr	Pyruvate kinase PKLR	61	38	0.314	<0.01
Q91X36	Sult5a1	Sulfotransferase	13	4	0.344	0.00793497
Q9QXG4	Acss2	Acetyl-coenzyme A synthetase, cytoplasmic	35	23	0.353	<0.01
Q91WU5	As3mt	Arsenite methyltransferase	63	21	0.377	<0.01
Q9Z0R9	Fads2	Acyl-CoA 6-desaturase	23	9	0.404	<0.01
B2RT14	Ugt1a5	UDP-glucuronosyltransferase	35	6	0.407	0.0479519
Q8VHQ9	Acot11	Acyl-coenzyme A thioesterase 11	6	3	0.425	<0.01
Q5SWU9	Acaca	Acetyl-CoA carboxylase 1	48	79	0.429	<0.01
Q14DH7	Acss3	Acyl-CoA synthetase short-chain family member 3, mitochondrial	31	20	0.444	0.0175241
O35490	Bhmt	Betaine--homocysteine S-methyltransferase 1	74	28	0.446	<0.01
Q3UEG6	Agxt2	Alanine--glyoxylate aminotransferase 2, mitochondrial	57	25	0.453	<0.01
Q64345	Ifit3	Interferon-induced protein with tetratricopeptide repeats 3	18	6	0.468	<0.01
Q61823	Pdcd4	Programmed cell death protein 4	32	10	0.473	<0.01
Q61419	Cmah	Cytidine monophosphate-N-acetylneuraminic acid hydroxylase	18	11	0.474	0.0178797
Q9D1G2	Pmvk	Phosphomevalonate kinase	47	9	0.482	<0.01
A2ATU0	Dhtkd1	2-oxoadipate dehydrogenase complex component E1	43	28	0.491	<0.01
O88455	Dhcr7	7-dehydrocholesterol reductase	13	5	0.494	<0.01
Q91Y47	F11	Coagulation factor XI	6	3	0.495	0.0120581
P50462	Csrp3	Cysteine and glycine-rich protein 3	27	4	0.496	0.00820504
Q8K4H1	Afmid	Kynurenine formamidase	26	7	0.512	0.0172111
P97328	Khk	Ketohexokinase	69	19	0.513	<0.001
O35660	Gstm6	Glutathione S-transferase Mu 6	83	15	0.524	<0.001
Q78JT3	Haao	3-hydroxyanthranilate 3,4-dioxygenase	88	22	0.526	<0.001
Q9D273	Mmab	Corrinoid adenosyltransferase MMAB	46	8	0.529	<0.001
Q64282	Ifit1	Interferon-induced protein with tetratricopeptide repeats 1	36	15	0.533	0.00950253
A2AJL3	Fggy	FGGY carbohydrate kinase domain-containing protein	39	21	0.536	<0.001
Q9R008	Mvk	Mevalonate kinase	30	9	0.538	<0.001
P06801	Me1	NADP-dependent malic enzyme	83	36	0.539	<0.001
P52840	Sult1a1	Sulfotransferase 1A1	71	18	0.543	0.0386652
Q920L1	Fads1	Acyl-CoA (8-3)-desaturase	31	12	0.549	<0.001
Q8R164	Bphl	Valacyclovir hydrolase	75	22	0.552	<0.001
P43883	Plin2	Perilipin-2	54	17	0.552	0.00666141
Q8JZK9	Hmgcs1	Hydroxymethylglutaryl-CoA synthase, cytoplasmic	40	16	0.553	<0.001
Q91XD4	Ftcd	Formimidoyltransferase-cyclodeaminase	66	32	0.556	0.0089208
Q9D7J9	Echdc3	Enoyl-CoA hydratase domain-containing protein 3, mitochondrial	54	12	0.563	0.00435332
Q3THS6	Mat2a	S-adenosylmethionine synthase isoform type-2	39	11	0.567	<0.001
Q9D6Y9	Gbe1	1,4-alpha-glucan-branching enzyme	47	30	0.568	<0.001
O70131	Ninj1	Ninjurin-1	21	2	0.57	0.00566238
Q9ET01	Pygl	Glycogen phosphorylase, liver form	68	49	0.571	<0.001
Q8VCX1	Akr1d1	Aldo-keto reductase family 1 member D1	73	16	0.574	0.0146484
P23881	Tcea3	Transcription elongation factor A protein 3	17	4	0.576	0.00520363
P42925	Pxmp2	Peroxisomal membrane protein 2	31	6	0.585	<0.001
Q5U5V2	Hykk	Hydroxylysine kinase	43	14	0.585	<0.001
P58710	Gulo	L-gulonolactone oxidase	55	24	0.586	<0.001
Q60936	Coq8a	Atypical kinase COQ8A, mitochondrial	36	22	0.586	<0.001
Q9CQR4	Acot13	Acyl-coenzyme A thioesterase 13	52	7	0.586	0.0103523
P61922	Abat	4-aminobutyrate aminotransferase, mitochondrial	66	27	0.594	<0.001
O88428	Papss2	Bifunctional 3'-phosphoadenosine 5'-phosphosulfate synthase 2	65	33	0.605	0.0314331
Q91W52	Tmem19	Transmembrane protein 19	6	2	0.606	0.00353988
O35423	Agxt	Alanine--glyoxylate aminotransferase	40	16	0.606	0.042406
Q8BFP9	Pdk1	[Pyruvate dehydrogenase (acetyl-transferring)] kinase isozyme 1, mitochondrial	31	9	0.607	0.0123545
Q8C196	Cps1	Carbamoyl-phosphate synthase [ammonia], mitochondrial	74	121	0.611	<0.001
Q7TSH2	Phkb	Phosphorylase b kinase regulatory subunit beta	13	11	0.612	0.00179291
P52792	Gck	Hexokinase-4	52	19	0.614	0.0372672
Q91W43	Gldc	Glycine dehydrogenase (decarboxylating), mitochondrial	44	35	0.617	<0.001
Q3TFQ1	Spryd7	SPRY domain-containing protein 7	20	3	0.617	<0.001
Q8VC30	Tkfc	Triokinase/FMN cyclase	70	36	0.619	0.00707441
Q920N2	Hlcs	Biotin--protein ligase	4	2	0.62	0.0284625
O08573	Lgals9	Galectin-9	49	17	0.621	<0.001
Q3U5Q7	Cmpk2	UMP-CMP kinase 2, mitochondrial	43	13	0.627	<0.001
P16406	Enpep	Glutamyl aminopeptidase	38	34	0.63	<0.001
Q9QXD6	Fbp1	Fructose-1,6-bisphosphatase 1	82	32	0.631	0.00700937
Q9QXE0	Hacl1	2-hydroxyacyl-CoA lyase 1	69	29	0.632	0.0112458
Q8CFJ7	Slc25a45	Solute carrier family 25 member 45	27	7	0.635	0.0246354
Q3TC72	Fahd2	Fumarylacetoacetate hydrolase domain-containing protein 2A	48	9	0.64	0.00740399
Q9D5T0	Atad1	Outer mitochondrial transmembrane helix translocase	26	7	0.643	<0.001
O88533	Ddc	Aromatic-L-amino-acid decarboxylase	31	15	0.646	0.00793497
Q9CXF0	Kynu	Kynureninase	46	20	0.65	0.00351267
Q64374	Rgn	Regucalcin	94	27	0.653	0.00539797
Q14CH1	Mocos	Molybdenum cofactor sulfurase	30	19	0.658	0.0467275
O09173	Hgd	Homogentisate 1,2-dioxygenase	69	24	0.66	<0.001
Q8R0Y6	Aldh1l1	Cytosolic 10-formyltetrahydrofolate dehydrogenase	83	73	0.66	<0.001
P01901	H2-K1	H-2 class I histocompatibility antigen, K-B alpha chain	53	13	0.66	<0.001
P42225	Stat1	Signal transducer and activator of transcription 1	39	25	0.66	0.0113508
Q8CHR6	Dpyd	Dihydropyrimidine dehydrogenase [NADP(+)]	59	51	0.66	0.0123923
Q91Z40	Gbp7	Guanylate-binding protein 7	21	9	0.661	0.0195502
Q9WV32	Arpc1b	Actin-related protein 2/3 complex subunit 1B	30	9	0.663	0.00581472
Q9JHL1	Nherf2	Na(+)/H(+) exchange regulatory cofactor NHE-RF2	20	6	0.663	0.00793497
Q99JR6	Nmnat3	Nicotinamide/nicotinic acid mononucleotide adenylyltransferase 3	36	8	0.675	<0.001
P24668	M6pr	Cation-dependent mannose-6-phosphate receptor	21	5	0.677	0.0146052
P50431	Shmt1	Serine hydroxymethyltransferase, cytosolic	64	26	0.685	<0.001
Q91W64	Cyp2c70	Cytochrome P450 2C70	47	20	0.685	0.0152541
P16460	Ass1	Argininosuccinate synthase	81	40	0.689	0.012071
Q9DBA8	Amdhd1	Probable imidazolonepropionase	68	21	0.69	0.0171051
P30115	Gsta3	Glutathione S-transferase A3	83	14	0.692	0.0146757
Q9JLZ3	Auh	Methylglutaconyl-CoA hydratase, mitochondrial	36	13	0.693	0.00123514
P50396	Gdi1	Rab GDP dissociation inhibitor alpha	57	18	0.693	0.00170519
Q91YI0	Asl	Argininosuccinate lyase	63	33	0.694	<0.001
P10922	H1-0	Histone H1.0	36	8	0.694	0.0121039
Q03249	Galt	Galactose-1-phosphate uridylyltransferase	23	8	0.696	0.00908538
Q9DBT9	Dmgdh	Dimethylglycine dehydrogenase, mitochondrial	77	52	0.701	0.00104272
Q9DBG1	Cyp27a1	Sterol 26-hydroxylase, mitochondrial	52	28	0.704	0.00283757
P70677	Casp3	Caspase-3	43	10	0.705	0.0423269
Q9D2R0	Aacs	Acetoacetyl-CoA synthetase	37	25	0.706	0.00611013
Q8VCZ9	Prodh2	Hydroxyproline dehydrogenase	54	21	0.707	0.00453264
Q8BH95	Echs1	Enoyl-CoA hydratase, mitochondrial	63	18	0.708	<0.001
Q9R233	Tapbp	Tapasin	31	10	0.71	0.00115646
Q9DCN2	Cyb5r3	NADH-cytochrome b5 reductase 3	74	22	0.713	0.0399662
Q283N4	Urad	2-oxo-4-hydroxy-4-carboxy-5-ureidoimidazoline decarboxylase	26	4	0.715	0.0195502
Q99LB7	Sardh	Sarcosine dehydrogenase, mitochondrial	67	47	0.717	0.013385
Q8BL66	Eea1	Early endosome antigen 1	36	43	0.72	<0.001
P49429	Hpd	4-hydroxyphenylpyruvate dioxygenase	73	32	0.721	<0.001
Q99MN9	Pccb	Propionyl-CoA carboxylase beta chain, mitochondrial	71	29	0.73	<0.001
Q6Q899	Rigi	Antiviral innate immune response receptor RIG-I	28	23	0.73	0.00600511
Q5HZI1	Mtus1	Microtubule-associated tumor suppressor 1 homolog	12	13	0.733	0.0189173
Q9EQF5	Dpys	Dihydropyrimidinase	65	29	0.735	0.0124285
Q62432	Smad2	Mothers against decapentaplegic homolog 2	7	2	0.738	0.0312918
Q9DB26	Phyhd1	Phytanoyl-CoA dioxygenase domain-containing protein 1	45	11	0.74	0.00190559
C0HKG5	Rnaset2a	Ribonuclease T2-A	10	2	0.743	<0.001
P55264	Adk	Adenosine kinase	61	27	0.743	<0.001
Q5U458	Dnajc11	DnaJ homolog subfamily C member 11	36	18	0.744	0.00600511
P14246	Slc2a2	Solute carrier family 2, facilitated glucose transporter member 2	19	13	0.745	0.00142986
Q8BMF4	Dlat	Dihydrolipoyllysine-residue acetyltransferase component of pyruvate dehydrogenase complex, mitochondrial	37	20	0.745	0.0377833
Q9D9V3	Echdc1	Ethylmalonyl-CoA decarboxylase	48	13	0.749	<0.001
Q8BG67	Efr3a	Protein EFR3 homolog A	11	8	0.749	0.00611013
Q5XJY4	Parl	Presenilins-associated rhomboid-like protein, mitochondrial	13	4	0.75	<0.001
P35505	Fah	Fumarylacetoacetase	78	21	0.75	0.00276367
Q91X91	Qprt	Nicotinate-nucleotide pyrophosphorylase [carboxylating]	38	10	0.751	0.0273961
Q9D6K5	Synj2bp	Synaptojanin-2-binding protein	43	4	0.752	0.00582571
Q7TNE1	Sugct	Succinate--hydroxymethylglutarate CoA-transferase	26	8	0.752	0.00793497
P58742	Aaas	Aladin	7	2	0.753	0.0238428
Q9QY30	Abcb11	Bile salt export pump	37	42	0.755	0.019644
E9Q6H8	Plekha5	Pleckstrin homology domain-containing, family A member 5	5	5	0.756	0.0484908
Q91ZA3	Pcca	Propionyl-CoA carboxylase alpha chain, mitochondrial	69	45	0.758	<0.001
Q91Y74	St3gal4	CMP-N-acetylneuraminate-beta-galactosamide-alpha-2,3-sialyltransferase 4	11	3	0.759	0.0435503
Q91X44	Gckr	Glucokinase regulatory protein	43	18	0.761	<0.001
Q3THG9	Aarsd1	Alanyl-tRNA editing protein Aarsd1	24	7	0.764	0.00155057
P16332	Mmut	Methylmalonyl-CoA mutase, mitochondrial	55	35	0.764	0.0296887
Q9CR26	Vta1	Vacuolar protein sorting-associated protein VTA1 homolog	12	4	0.765	0.0302196
Q9D826	Pipox	Peroxisomal sarcosine oxidase	65	24	0.767	0.00278209
P12710	Fabp1	Fatty acid-binding protein, liver	94	20	0.767	0.00792844
P61021	Rab5b	Ras-related protein Rab-5B	42	4	0.769	<0.001
Q8BKZ9	Pdhx	Pyruvate dehydrogenase protein X component, mitochondrial	39	14	0.77	0.00254281
Q8BVI4	Qdpr	Dihydropteridine reductase	71	14	0.77	0.0197454
Q9CYH2	Prxl2a	Peroxiredoxin-like 2A	42	11	0.772	0.0237931
Q61176	Arg1	Arginase-1	73	26	0.775	0.0117292
Q8K370	Acad10	Acyl-CoA dehydrogenase family member 10	34	19	0.775	0.0202562
Q9DBB8	Dhdh	Trans-1,2-dihydrobenzene-1,2-diol dehydrogenase	46	18	0.777	0.00131799
Q91ZX7	Lrp1	Prolow-density lipoprotein receptor-related protein 1	22	82	0.778	<0.001
Q9CZU6	Cs	Citrate synthase, mitochondrial	48	10	0.778	0.00241577
P70452	Stx4	Syntaxin-4	28	8	0.778	0.0101757
Q9WVQ5	Apip	Methylthioribulose-1-phosphate dehydratase	45	8	0.78	<0.001
Q8CC86	Naprt	Nicotinate phosphoribosyltransferase	62	25	0.781	0.00816317
Q9CQ06	Mrpl24	39S ribosomal protein L24, mitochondrial	36	7	0.784	0.0132425
Q91YD9	Wasl	Actin nucleation-promoting factor WASL	16	6	0.785	<0.001
Q8K0V4	Cnot3	CCR4-NOT transcription complex subunit 3	5	4	0.785	0.0170883
Q7TMM9	Tubb2a	Tubulin beta-2A chain	67	5	0.785	0.01775
Q91VH2	Snx9	Sorting nexin-9	18	8	0.79	0.0353143
Q8C5W0	Clmn	Calmin	10	7	0.793	0.0103127
Q8CI78	Rmnd1	Required for meiotic nuclear division protein 1 homolog	9	3	0.798	0.0045655
P62257	Ube2h	Ubiquitin-conjugating enzyme E2 H	30	5	0.8	0.0188179
F8VPU2	Farp1	FERM, ARHGEF and pleckstrin domain-containing protein 1	8	8	0.801	0.00351267
Q9WTP7	Ak3	GTP:AMP phosphotransferase AK3, mitochondrial	81	19	0.813	0.0240504
Q9R0M5	Tpk1	Thiamin pyrophosphokinase 1	26	4	0.819	0.031009
Q9DCW4	Etfb	Electron transfer flavoprotein subunit beta	77	22	0.828	0.00316812
Q63918	Cavin2	Caveolae-associated protein 2	31	10	0.828	0.0279495
Q8K2M0	Mrpl38	39S ribosomal protein L38, mitochondrial	27	10	0.832	0.00600511
Q99K01	Pdxdc1	Pyridoxal-dependent decarboxylase domain-containing protein 1	18	12	0.834	<0.001
Q8CHT0	Aldh4a1	Delta-1-pyrroline-5-carboxylate dehydrogenase, mitochondrial	68	37	0.844	0.0361749
Q9CY50	Ssr1	Translocon-associated protein subunit alpha	21	4	0.855	0.0178797
Q80UG5	Septin9	Septin-9	35	19	0.907	0.0281137
Q9CQM9	Glrx3	Glutaredoxin-3	36	13	0.917	0.0399662
P59242	Cgn	Cingulin	33	32	0.926	0.0408969

## Sheet: Supplementary Table 5
Supplementary Table 4: Significantly upregulated proteins in liver of I278T+MRD mice compared to WT
Accession	Gene Name	Protein	Sequence Coverage [%]	# Unique Peptides	Fold-change	Adj. P-Value
Q62468	Vil1	Villin-1	4	3	5.896	<0.01
O08917	Flot1	Flotillin-1	13	4	4.119	0.0427372
Q9D154	Serpinb1a	Leukocyte elastase inhibitor A	54	25	3.316	0.0287038
Q9D939	Sult1c2	Sulfotransferase 1C2	31	11	3.055	0.0225496
O35728	Cyp4a14	Cytochrome P450 4A14	41	15	2.642	0.0170169
Q3THS6	Mat2a	S-adenosylmethionine synthase isoform type-2	39	11	2.456	<0.01
Q9Z0K8	Vnn1	Pantetheinase	21	9	2.187	0.0155829
P16015	Ca3	Carbonic anhydrase 3	74	21	2.128	<0.01
Q01149	Col1a2	Collagen alpha-2(I) chain	11	13	2.08	0.0326569
Q9CPU0	Glo1	Lactoylglutathione lyase	57	13	1.906	<0.001
Q91VN4	Chchd6	MICOS complex subunit Mic25	15	4	1.772	0.00257282
Q9Z1P6	Ndufa7	NADH dehydrogenase [ubiquinone] 1 alpha subcomplex subunit 7	72	11	1.749	<0.001
Q8BWU8	Etnppl	Ethanolamine-phosphate phospho-lyase	53	26	1.732	0.00902953
Q91X44	Gckr	Glucokinase regulatory protein	43	18	1.707	<0.001
P56542	Dnase2	Deoxyribonuclease-2-alpha	12	3	1.702	0.0149356
P03921	Mtnd5	NADH-ubiquinone oxidoreductase chain 5	7	3	1.7	<0.001
Q91ZJ5	Ugp2	UTP--glucose-1-phosphate uridylyltransferase	66	35	1.69	<0.001
P03888	Mtnd1	NADH-ubiquinone oxidoreductase chain 1	12	3	1.664	0.0474303
Q9DCS9	Ndufb10	NADH dehydrogenase [ubiquinone] 1 beta subcomplex subunit 10	70	12	1.635	0.00119775
Q9CQZ5	Ndufa6	NADH dehydrogenase [ubiquinone] 1 alpha subcomplex subunit 6	39	5	1.622	0.00750856
Q9CQ75	Ndufa2	NADH dehydrogenase [ubiquinone] 1 alpha subcomplex subunit 2	64	8	1.618	0.00457327
Q9DB60	Prxl2b	Prostamide/prostaglandin F synthase	25	4	1.617	0.0401113
Q91VD9	Ndufs1	NADH-ubiquinone oxidoreductase 75 kDa subunit, mitochondrial	79	45	1.605	0.00359154
Q9CQC7	Ndufb4	NADH dehydrogenase [ubiquinone] 1 beta subcomplex subunit 4	47	7	1.604	<0.001
Q9CXZ1	Ndufs4	NADH dehydrogenase [ubiquinone] iron-sulfur protein 4, mitochondrial	46	7	1.575	0.0435345
Q99LC3	Ndufa10	NADH dehydrogenase [ubiquinone] 1 alpha subcomplex subunit 10, mitochondrial	61	21	1.564	0.0447674
Q9DC69	Ndufa9	NADH dehydrogenase [ubiquinone] 1 alpha subcomplex subunit 9, mitochondrial	47	17	1.559	0.00257282
Q9DC70	Ndufs7	NADH dehydrogenase [ubiquinone] iron-sulfur protein 7, mitochondrial	34	7	1.555	0.0155479
Q9CR02	Tma16	Translation machinery-associated protein 16	11	2	1.54	0.00750856
Q99PT1	Arhgdia	Rho GDP-dissociation inhibitor 1	66	12	1.523	0.0130849
Q04857	Col6a1	Collagen alpha-1(VI) chain	30	23	1.521	0.0341173
Q9CQ54	Ndufc2	NADH dehydrogenase [ubiquinone] 1 subunit C2	56	8	1.508	0.0121113
Q9CQH3	Ndufb5	NADH dehydrogenase [ubiquinone] 1 beta subcomplex subunit 5, mitochondrial	32	7	1.496	<0.001
B2RPU8	Zbed5	SCAN domain containing 3	6	3	1.487	0.0447674
P51855	Gss	Glutathione synthetase	61	26	1.476	0.00420924
Q9CQ69	Uqcrq	Cytochrome b-c1 complex subunit 8	51	7	1.476	0.0170169
Q8JZZ0	Ugt3a2	UDP-glucuronosyltransferase 3A2	23	11	1.44	<0.001
Q9R0N0	Galk1	Galactokinase	53	17	1.374	<0.001
Q8K3K7	Agpat2	1-acyl-sn-glycerol-3-phosphate acyltransferase beta	33	8	1.361	0.00576478
Q80X19	Col14a1	Collagen alpha-1(XIV) chain	25	34	1.361	0.029905
P97494	Gclc	Glutamate--cysteine ligase catalytic subunit	55	28	1.35	<0.001
Q60676	Ppp5c	Serine/threonine-protein phosphatase 5	43	20	1.348	0.00698517
Q80W22	Thnsl2	Threonine synthase-like 2	49	18	1.339	<0.001
P40142	Tkt	Transketolase	70	39	1.336	0.0101059
Q64521	Gpd2	Glycerol-3-phosphate dehydrogenase, mitochondrial	62	42	1.33	0.0149189
Q9CYW4	Hdhd3	Haloacid dehalogenase-like hydrolase domain-containing protein 3	49	12	1.326	0.0102178
Q9Z2D6	Mecp2	Methyl-CpG-binding protein 2	32	12	1.32	0.0140801
P54869	Hmgcs2	Hydroxymethylglutaryl-CoA synthase, mitochondrial	62	34	1.314	0.00573921
Q8R1I1	Uqcr10	Cytochrome b-c1 complex subunit 9	52	3	1.275	0.0136895
Q3TNA1	Xylb	Xylulose kinase	40	17	1.274	<0.001
Q91Y97	Aldob	Fructose-bisphosphate aldolase B	87	34	1.259	0.0155829
P10126	Eef1a1	Elongation factor 1-alpha 1	74	33	1.257	0.00975575
Q9ER72	Cars1	Cysteine--tRNA ligase, cytoplasmic	41	33	1.223	0.0108316
O09172	Gclm	Glutamate--cysteine ligase regulatory subunit	44	10	1.219	0.0322851
E9PV38	Ces2g	Carboxylic ester hydrolase	33	9	1.212	0.0341173
Q8R0X7	Sgpl1	Sphingosine-1-phosphate lyase 1	28	16	1.189	0.0130849
Q8CIB5	Fermt2	Fermitin family homolog 2	46	28	1.181	0.0291167
Q566J8	Coq8b	Atypical kinase COQ8B, mitochondrial	6	3	1.148	0.022648

## Sheet: Supplementary Table 6
Supplementary Table 6: Significantly downregulated proteins in liver of I278T+MRD mice compared to WT
Accession	Gene Name	Protein	Sequence Coverage [%]	# Unique Peptides	Fold-change	Adj. P-Value
Q91WT9	Cbs	Cystathionine beta-synthase	46	19	0.091	<0.01
Q05816	Fabp5	Fatty acid-binding protein 5	82	14	0.25	<0.01
P12791	Cyp2b10	Cytochrome P450 2B10	20	5	0.303	0.049
P17439	Gba1	Lysosomal acid glucosylceramidase	18	8	0.402	<0.01
O35423	Agxt	Alanine--glyoxylate aminotransferase	40	16	0.434	<0.01
Q91W64	Cyp2c70	Cytochrome P450 2C70	47	20	0.486	<0.01
Q64458	Cyp2c29	Cytochrome P450 2C29	53	17	0.562	0.00902953
Q9D826	Pipox	Peroxisomal sarcosine oxidase	65	24	0.612	<0.001
A2ATU0	Dhtkd1	2-oxoadipate dehydrogenase complex component E1	43	28	0.615	<0.001
P42925	Pxmp2	Peroxisomal membrane protein 2	31	6	0.625	<0.001
Q9JLJ4	Elovl2	Elongation of very long chain fatty acids protein 2	10	2	0.626	0.0245148
Q8QZR3	Ces2a	Pyrethroid hydrolase Ces2a	39	12	0.649	0.00179274
Q9DBG1	Cyp27a1	Sterol 26-hydroxylase, mitochondrial	52	28	0.659	0.00332645
Q9DBF1	Aldh7a1	Alpha-aminoadipic semialdehyde dehydrogenase	61	25	0.66	<0.001
Q91W52	Tmem19	Transmembrane protein 19	6	2	0.661	0.0454931
Q9Z0M5	Lipa	Lysosomal acid lipase/cholesteryl ester hydrolase	33	10	0.667	<0.001
C0HKG5	Rnaset2a	Ribonuclease T2-A	10	2	0.669	<0.001
Q60936	Coq8a	Atypical kinase COQ8A, mitochondrial	36	22	0.677	0.0351485
Q9JHI5	Ivd	Isovaleryl-CoA dehydrogenase, mitochondrial	56	19	0.695	<0.001
A2AS89	Agmat	Agmatinase, mitochondrial	47	13	0.699	0.00975575
Q9D273	Mmab	Corrinoid adenosyltransferase MMAB	46	8	0.7	0.0132272
Q80UY1	Carnmt1	Carnosine N-methyltransferase	6	2	0.71	0.0358653
Q9R233	Tapbp	Tapasin	31	10	0.712	0.00750856
Q9JLZ3	Auh	Methylglutaconyl-CoA hydratase, mitochondrial	36	13	0.723	0.0149162
Q9QXF8	Gnmt	Glycine N-methyltransferase	70	16	0.725	0.037238
Q9DCM2	Gstk1	Glutathione S-transferase kappa 1	77	16	0.729	<0.001
Q8C196	Cps1	Carbamoyl-phosphate synthase [ammonia], mitochondrial	74	121	0.742	0.00163818
Q99K01	Pdxdc1	Pyridoxal-dependent decarboxylase domain-containing protein 1	18	12	0.769	<0.001
Q8K2M0	Mrpl38	39S ribosomal protein L38, mitochondrial	27	10	0.785	0.00274951
Q3U5Q7	Cmpk2	UMP-CMP kinase 2, mitochondrial	43	13	0.789	0.00655332
Q91ZA3	Pcca	Propionyl-CoA carboxylase alpha chain, mitochondrial	69	45	0.796	0.01375
Q80X85	Mrps7	28S ribosomal protein S7, mitochondrial	39	8	0.814	0.0276813
Q9WUA2	Farsb	Phenylalanine--tRNA ligase beta subunit	56	32	0.822	0.0474303
Q99MN9	Pccb	Propionyl-CoA carboxylase beta chain, mitochondrial	71	29	0.826	0.00712866
Q8K2C7	Os9	Protein OS-9	22	11	0.826	0.00975575
Q5BL07	Pex1	Peroxisome biogenesis factor 1	22	26	0.833	0.00878135
Q61233	Lcp1	Plastin-2	67	30	0.856	0.0326569
Q91VM9	Ppa2	Inorganic pyrophosphatase 2, mitochondrial	54	17	0.883	0.0447674

## Sheet: Supplementary Table 7
Supplementary Table 7: Median concentrations of selected sphingolpids in liver of I278T and WT mice
	I278T	WT	p1
Ceramides monohexosides	900 (632, 1210)	991 (915, 1140)	0.29
Sphingosine-1-phosphate	6.92 (4.81, 9.14)	3.91 (3.37, 4.97)	< 0.001
Total sphingomyelin	37700 (33700, 41100)	31400 (29100, 32700)	< 0.001
d18:0 sphingosine	4.07 (2.85, 5.71)	3.44 (2.56, 4.32)	0.22
d18:1 Total ceramides	2520 (1850, 3150)	1650 (1240, 2000)	0.00157
d18:1 sphingosine	35.4 (22, 48.4)	29.7 (22.8, 34.4)	0.19
1P-values are derived from linear regression models where each sphingolipid was regressed on the grouping variable

## Sheet: Supplementary Table 8
Supplementary Table 8: Median (range) activities of respiratory chain enzymes and citrate synthase in liver
	I278T	WT	p1
Liver homogenate
CS (nmol/min/mg protein)	110 (77.1, 135)	120 (12.8, 169)	0.83
COX (nmol/min/mg protein)	440 (346, 673)	490 (411, 550)	0.72
COX/CS	4.4 (2.56, 6.86)	4.1 (2.43, 4.77)	0.32
Liver mitochondrial fraction
NQR (nmol/min/mg protein)	230 (172, 383)	210 (130, 394)	0.58
SQR (nmol/min/mg protein)	560 (391, 682)	500 (277, 696)	0.41
QCCR (nmol/min/mg protein)	150 (87.1, 282)	160 (73.7, 193)	0.75
NCCR (nmol/min/mg protein)	110 (70.2, 322)	120 (12.1, 230)	0.39
SCCR (nmol/min/mg protein)	110 (76.5, 273)	110 (53.1, 132)	0.18
COX (nmol/min/mg protein)	1900 (984, 2940)	1800 (1100, 2990)	0.89
CS (nmol/min/mg protein)	200 (123, 389)	250 (130, 418)	0.55
COX/CS	8.7 (2.35, 16.7)	7.2 (3.93, 11.2)	0.37
Abbreviations: COX, Cytochrome c oxidase; CS, citrate synthase; NCCR, NADH-cytochrome c oxidoreductase; NQR, NADH ubiquinone oxidoreductase; QCCR, ubiquinol cytochrome c reductase; SCCR, succinate cytochrome c reductase; SQR, succinate quinone oxidoreductase. 1P-values are derived from linear regression models where each parameter was regressed on the grouping variable

## Sheet: Supplementary Table 9
Supplementary Table 9: Median (range) concentration of hepatic coenzyme Q and normalisation to citrate synthase
	I278T	WT	p1
CS	110 (77.1, 135)	120 (108, 169)	0.83
CoQ	800 (482, 873)	700 (484, 905)	0.65
CoQ/CS	6.8 (4.45, 8.9)	5.7 (3.23, 7.93)	0.14
Abbreviations: CoQ, Coenzyme Q; CS, citrate synthase. 1P-values are derived from linear regression models where each parameter was regressed on the grouping variable
